# Supplementary material for: In Vitro and In Vivo Anti-Schistosomal Activity of the Alkylphospholipid Analog Edelfosine
Source: PLoS One. 2014 Oct 10;9(10):e109431. doi: 10.1371/journal.pone.0109431 (PMC4193788; doi:10.1371/journal.pone.0109431)
Supplement: Table S3 — In vitro effects of edelfosine and perifosine on 56-day-old S. mansoni worms upon 72 h of culture. (XLSX) [file pone.0109431.s003.xlsx]

## Sheet: Sheet 1 - Table 1
Table S3. In vitro effects of edelfosine and perifosine on 56-day-old S. mansoni worms upon 72 h of culture.
Samples	Number of worms	Number of separated worms	Number of dead worm	Motor activity reduction			Number of worms with tegumental alterations
				Slight	Significant		Partial	Extensive
Control-Live a	8	-		-	-		-	-
Dead 56ºC b	8	-	8	-	8		8	-
PZQ c	8	-	8	-	8		6	2
Edelfosine
1 µM	8	-	-	-	-		-	-
5 µM	8	2	-	8	-		8	-
10 µM	8	6	2	6	2		6	2
20 µM	8	8	6	2	6		-	8
30 µM	8	8	8	-	8		-	8
40 µM	8	8	8	-	8		-	8
80 µM	8	8	8	-	8		-	8
Perifosine
1 µM	8	2	-	-			-	-
5 µM	8	2	-	-			-	-
10 µM	8	2	-	4			-	-
20 µM	8	8	-	6	2		-	-
30 µM	8	8	-	8	-		-	6
40 µM	8	8	8		8		-	8
80 µM	8	8	8	-	8		-	8
a RPMI 1640
b Control - positive
c Tested at concentration of 10 µM
